# Supplementary material for: Hydroxysafflor yellow A attenuates sepsis-induced intestinal barrier dysfunction by modulating Bcl-2/SOD2-mediated mitochondrial apoptosis
Source: Front Pharmacol. 2026 Feb 2;17:1728183. doi: 10.3389/fphar.2026.1728183 (PMC12907381; doi:10.3389/fphar.2026.1728183)
Supplement: Supplementary file 4 [file Table1.xlsx]

## Sheet: shRNA sequence
Gene	RAT _SOD2 (NM_017051) shRNA sequences( 5'-3')	RAT_BCL2 (NM_016993) shRNA sequences( 5'-3')
shRNA1	AAGGGAGTTGCTGGAAGCCA (nt 381-399)	AACTCTTCAGGGATGGGGTG (nt 200-219)
shRNA2	AAGTTCCTGCCTTTAACGGC (nt 450-469)	AAGAGATGTCGCCCCTGGTG (nt 350-369)
shRNA3	AACTCAGGTCGCTCTTCAGC (nt 520-539)	AACTCACATGACCCCACCGAA (nt 500-519)
